# Supplementary material for: An improved ovine reference genome assembly to facilitate in-depth functional annotation of the sheep genome
Source: Gigascience. 2022 Feb 4;11:giab096. doi: 10.1093/gigascience/giab096 (PMC8848310; doi:10.1093/gigascience/giab096)
Supplement: giab096_Supplemental_Files [file giab096_supplemental_files.zip]

Archive with 5 entries (3 files):
- Supplementary File 1/
- Supplementary File 1/Ramb_v1.0_NCBI103_lifted_over_ARS-UI_Ramb_v2.0.gff (1).gz
- Supplementary File 2/
- Supplementary File 2/Ramb1LO2_NCBI103_geneBank_rna.fa.gz
- Supplementary File 3.docx
